# Supplementary material for: The Effect of Lactiplantibacillus plantarum BX62 Alone or in Combination with Chitosan on the Qualitative Characteristics of Fresh-Cut Apples during Cold Storage
Source: Microorganisms. 2021 Nov 22;9(11):2404. doi: 10.3390/microorganisms9112404 (PMC8618497; doi:10.3390/microorganisms9112404)
Supplement: Supplementary file 1 [file microorganisms-09-02404-s001.zip]

Archive with 1 entries (1 files):
- microorganisms-1454095-SI.pdf
